# Supplementary material for: Fibrous and Spherical Aggregates of Ovotransferrin as Stabilizers for Oleogel-Based Pickering Emulsions: Preparation, Characteristics and Curcumin Delivery
Source: Gels. 2022 Aug 19;8(8):517. doi: 10.3390/gels8080517 (PMC9407489; doi:10.3390/gels8080517)
Supplement: Supplementary file 1 [file gels-08-00517-s001.zip]

Archive with 1 entries (1 files):
- gels-1838287-supplementary.pdf
